# Supplementary material for: Parents of children with hearing loss: Impact and exposure of COVID-19 on mental health
Source: PLoS One. 2023 May 2;18(5):e0285249. doi: 10.1371/journal.pone.0285249 (PMC10153707; doi:10.1371/journal.pone.0285249)
Supplement: S1 File — (XLSX) [file pone.0285249.s001.xlsx]

## Sheet: DeidentifiedPlos
ID	Race	Ethnicity	Q2	Q16	Q4	Q5	Q7	Employ	Q8	Q9	Q14	Q15	Q17	Device	Q19	Q88	Q89	Q90	Q91	Q92	Q93	Q94	Q95	Q96	Q97	Q98	Q99	Q100	Q101	Q102	Q103	Q104	Q105	Q106	Q107	Q108	Q109	Q110	Q111	Q112	Q115_1	Q115_2	Q115_3	Q115_4	Q115_5	Q115_6	Q115_7	Q115_8	Q115_9
113	1	1	2	38	3	3	1	1	1	16	2	2	2	2	1	1	1	1	1	0	0	0	0	0	0	0	0	0	0	0	0	1	0	0	1	0	0	0	0	0	2	2	2	3	4	2	2	3	2
110	1	1	1	30	1	8	1	1	1	7	2	1	1	1	1	1	1	0	1	1	0	0	1	0	0	0	0	0	0	1	1	0	0	0	1	0	0	0	0	0	3	2	2	2	2	3	3	3	3
117	1	1	1	47	3	9	2	1	3	13	2	1	1	1	1	1	1	0	1	0	0	0	0	0	0	0	0	0	0	0	1	1	0	0	1	0	0	0	0	0	1	2	1	1	3	3	3	1	2
106	1	1	1	46	3	8	2	1	2	6	2	5	5	5	1	1	1	1	0	0	0	0	0	0	0	0	0	0	0	0	0	0	0	0	1	0	0	0	0	0	4	1	3	2	-99	3	1	1	3
114	1	1	1	52	4	8	2	1	1	12	2	5	5	5	3	0	1	1	0	0	0	0	1	0	1	0	0	0	1	1	1	1	1	0	0	0	0	0	0	0	2	2	3	3	-99	-99	4	-99	4
123	1	1	1	33	3	9	2	1	1	6	2	2	2	2	1	1	1	1	1	0	0	0	1	0	0	0	0	0	1	1	1	0	0	0	1	0	0	0	0	0	3	2	2	1	2	3	2	1	3
108	1	1	1	8	3	8	2	1	1	8	2	1	1	1	1	1	1	0	0	0	0	0	0	0	0	0	0	0	0	0	0	0	0	0	0	0	0	0	0	0	2	1	1	2	-99	1	-99	2	3
116	1	1	1	47	1	7	2	1	1	13	2	2	2	2	3	1	1	1	0	1	0	0	0	0	1	0	0	1	0	1	0	0	0	0	1	0	0	0	0	0	2	1	1	2	3	2	3	3	2
111	1	1	1	43	3	9	3	1	1	15	2	2	2	2	1	1	1	0	1	0	0	0	0	0	0	0	0	0	0	1	1	1	1	0	1	0	0	0	0	0	1	1	1	1	1	3	4	3	4
109	1	1	1	38	4	6	4	2	4	12	2	1	1	1	1	1	1	1	1	1	0	1	0	0	1	1	1	0	1	1	1	0	0	1	1	0	0	0	0	0	2	2	4	2	3	4	4	4	3
120	1	1	1	30	1	7	6	2	1	5	2	1	1	1	1	1	1	1	0	0	0	0	1	0	1	0	0	0	0	1	1	1	1	1	1	0	0	0	0	0	3	3	2	3	3	4	4	4	3
107	1	1	1	30	1	5	7	#NULL!	1	7	2	2	2	2	1	1	1	0	0	0	0	0	1	0	0	0	1	0	0	1	1	1	0	0	1	0	1	0	0	0	2	1	1	-99	-99	2	2	3	4
119	1	1	1	38	3	1	7	#NULL!	3	8	2	1	1	1	1	1	1	1	0	1	0	0	0	0	0	0	0	0	0	0	0	0	0	0	1	0	0	0	0	0	1	1	2	1	1	1	2	1	1
124	1	1	1	37	3	7	7	#NULL!	1	7	2	1	1	1	1	1	1	1	1	1	0	0	1	0	0	0	0	0	0	1	1	1	1	0	0	0	0	0	0	0	2	2	1	2	4	1	3	1	3
115	1	1	1	48	1	2	7	#NULL!	2	10	2	2	2	2	1	1	1	1	0	1	0	0	0	0	0	0	0	0	0	1	1	1	0	0	1	0	0	0	0	0	2	1	2	1	-99	1	3	3	3
112	1	1	1	49	3	3	9	#NULL!	2	17	2	2	2	2	1	1	1	1	0	0	0	0	0	0	0	0	1	0	0	1	1	1	0	0	0	0	0	0	0	0	4	1	2	1	1	4	3	3	3
118	1	1	1	51	3	9	9	#NULL!	2	5	2	1	1	1	1	1	1	1	1	0	0	0	1	0	0	0	0	0	0	1	0	0	1	0	0	0	0	0	0	0	2	2	3	3	3	4	3	3	3
121	1	1	1	45	2	5	9	#NULL!	1	4	2	2	2	2	1	1	1	1	1	1	-99	-99	-99	-99	0	0	0	0	1	0	1	1	0	0	0	0	0	0	0	0	4	3	3	-99	-99	4	4	3	4
15	1	1	2	45	3	8	1	1	2	9	2	1	1	1	1	1	1	1	1	1	0	0	1	0	0	0	1	0	0	0	0	0	0	0	1	0	0	0	0	0	1	1	1	1	1	1	1	1	1
51	2	0	1	28	1	8	1	1	4	12	2	5	5	5	2	1	1	1	1	1	0	0	1	0	1	1	1	0	0	1	1	0	0	1	1	0	0	0	0	0	2	1	4	3	3	4	4	4	4
61	4	1	1	29	3	3	1	1	2	12	2	1	2	1	1	0	1	1	1	1	0	0	1	0	0	0	0	0	0	1	1	0	0	0	1	0	0	0	0	0	3	1	3	3	1	3	3	2	3
25	-99	-99	5	36	3	6	1	1	1	11	2	1	5	1	1	1	1	1	0	0	0	0	1	1	0	0	0	0	0	1	1	0	0	0	1	0	0	0	0	0	3	1	2	-99	-99	3	3	3	3
47	-99	-99	1	32	1	8	1	1	1	10	2	1	1	1	1	1	1	1	1	1	0	0	1	1	0	0	0	0	0	1	1	0	0	0	1	0	0	0	0	0	4	2	2	2	2	4	4	4	4
63	-99	-99	1	33	3	8	1	1	2	5	2	1	1	1	1	1	1	1	0	0	0	0	1	1	0	0	0	0	0	0	0	0	0	0	1	1	0	0	0	0	3	2	2	2	-99	3	4	2	3
64	-99	-99	1	-99	2	6	1	1	2	5	2	1	1	1	1	1	1	1	1	0	0	0	1	0	0	0	0	0	0	0	0	0	0	0	1	0	0	-99	0	0	2	2	2	2	3	2	3	2	3
69	-99	-99	1	42	3	8	1	1	2	12	2	1	1	1	1	1	1	1	1	1	0	0	1	1	0	0	0	0	0	1	1	1	0	0	-99	1	1	0	0	0	2	2	3	3	2	1	3	3	2
86	-99	-99	1	32	1	4	1	1	2	6	2	5	1	1	1	-99	-99	-99	-99	-99	-99	-99	-99	-99	-99	-99	-99	-99	-99	-99	-99	-99	-99	-99	-99	-99	-99	-99	-99	-99	-99	-99	-99	-99	-99	-99	-99	-99	-99
91	-99	-99	1	47	5	2	1	1	1	16	2	1	1	1	3	0	1	1	1	0	0	0	0	0	0	0	0	0	0	0	1	0	0	0	0	0	0	0	0	0	1	1	1	1	1	1	1	1	1
7	1	1	1	27	5	7	1	1	1	6	2	1	1	1	1	1	1	1	0	0	0	0	1	0	0	0	0	0	0	0	1	1	1	0	0	0	0	0	0	0	1	2	1	2	-99	1	3	2	2
27	1	1	1	45	3	6	1	1	2	15	2	1	1	1	1	1	1	1	1	0	0	0	1	0	0	0	0	1	0	1	1	0	0	0	1	0	0	0	0	0	2	2	2	2	3	2	3	3	3
31	1	1	2	38	3	5	1	1	2	13	2	1	1	1	1	1	1	1	1	0	0	0	1	0	1	0	1	1	0	1	1	0	0	0	1	0	0	0	0	0	3	2	3	3	4	3	4	4	4
37	1	0	1	39	3	6	1	1	4	8	2	1	1	1	1	1	1	1	0	0	0	0	1	0	0	0	0	0	0	0	0	1	0	0	0	0	0	0	0	0	2	2	2	1	2	4	3	1	1
45	1	1	1	48	1	7	1	1	1	18	2	3	5	3	1	1	1	0	1	0	0	0	1	0	0	0	0	0	0	1	1	0	0	0	1	0	0	0	-99	0	2	2	1	-99	-99	2	3	2	4
66	1	1	2	39	3	6	1	1	2	11	2	2	2	2	1	1	1	1	0	0	0	0	1	0	0	0	0	0	1	0	1	0	0	0	1	0	0	0	0	0	1	2	1	1	1	3	3	2	2
36	2	1	2	32	3	8	1	1	3	5	2	2	1	1	1	1	1	0	1	0	0	0	1	0	0	0	0	0	0	1	1	0	0	0	0	0	0	0	0	0	2	2	2	2	2	3	3	3	3
50	2	0	1	32	1	7	1	1	4	11	2	1	1	1	3	0	1	1	0	1	0	0	1	0	1	1	0	0	1	1	1	0	0	1	1	0	0	0	0	0	1	2	1	1	1	1	1	1	3
78	3	0	1	-99	3	6	1	1	2	12	2	1	1	1	1	1	1	1	0	0	0	0	1	1	0	0	0	0	0	0	0	0	0	0	1	0	0	0	0	0	2	2	2	2	2	3	3	2	3
101	4	1	1	34	3	7	1	1	2	4	2	1	1	1	1	1	1	1	1	0	0	0	1	1	0	0	0	0	0	1	1	0	0	0	1	0	0	0	0	0	3	3	3	3	3	3	3	3	3
84	-99	-99	1	30	1	8	1	1	1	7	2	1	1	1	1	1	1	0	1	1	0	0	1	0	0	0	0	0	1	1	1	1	0	0	1	0	0	0	0	0	2	2	2	2	2	2	2	2	2
9	1	1	1	30	2	2	2	1	1	11	2	1	1	1	3	-99	1	0	1	0	0	0	1	0	0	0	0	0	0	0	0	0	0	0	0	0	0	0	0	0	1	1	1	1	1	1	1	1	1
70	1	1	1	28	1	8	2	1	2	6	2	1	2	1	1	1	1	1	0	0	0	0	1	0	0	0	0	0	0	1	1	1	0	0	1	0	1	0	0	0	2	2	1	1	2	2	2	3	3
49	-99	-99	1	42	3	9	2	1	1	6	2	3	3	3	1	1	1	1	0	0	0	0	0	0	0	0	0	0	0	0	0	0	0	0	1	0	0	0	0	0	2	2	3	3	3	3	3	3	2
55	-99	-99	1	36	3	8	2	1	2	12	2	2	2	2	1	1	1	1	0	0	0	0	1	0	0	0	0	0	0	0	0	0	0	0	1	0	0	0	0	0	2	2	2	2	2	4	4	4	4
72	-99	-99	1	38	3	9	2	1	2	7	2	5	3	3	1	1	1	1	1	0	0	0	1	0	0	0	0	0	0	0	0	0	0	0	0	0	0	0	0	0	2	2	2	2	2	4	4	4	4
82	-99	-99	1	36	3	9	2	1	2	6	2	2	2	2	1	-99	-99	-99	-99	-99	-99	-99	-99	-99	-99	-99	-99	-99	-99	-99	-99	-99	-99	-99	-99	-99	-99	-99	-99	-99	-99	-99	-99	-99	-99	-99	-99	-99	-99
105	-99	-99	1	40	3	5	2	1	2	13	2	1	1	1	1	1	0	1	1	1	0	0	1	0	0	0	0	0	0	1	0	0	0	0	1	0	0	0	0	0	2	3	2	2	-99	3	4	4	3
8	1	1	1	29	3	7	2	1	1	5	2	1	1	1	1	1	1	1	1	0	0	0	1	0	0	0	0	0	0	0	0	0	0	0	0	0	0	0	0	0	3	3	3	3	-99	3	3	3	3
10	1	0	1	36	3	9	2	1	2	6	2	2	2	2	1	1	1	1	1	0	0	0	1	0	0	0	0	0	0	1	0	0	0	0	1	0	0	0	0	0	3	2	3	1	2	3	3	2	2
13	1	0	1	46	3	9	2	1	3	12	2	1	1	1	1	1	1	1	0	0	0	0	0	0	0	0	0	0	0	1	0	0	0	0	1	0	0	0	0	0	2	2	4	2	3	3	3	4	4
30	1	0	1	39	3	8	2	1	1	-99	2	2	2	2	1	1	1	0	0	1	0	0	1	1	0	0	0	0	0	0	0	0	0	0	1	0	0	0	0	0	2	2	2	-99	-99	1	1	1	1
32	1	1	1	32	3	9	2	1	2	2	2	5	3	3	1	1	1	1	1	0	0	0	0	0	1	0	0	1	0	0	0	0	0	0	1	0	0	0	0	0	2	2	2	2	2	1	2	2	3
34	1	1	1	36	3	3	2	1	1	16	2	2	2	2	1	1	1	1	1	0	0	0	0	0	0	0	0	0	0	0	0	0	0	0	1	0	0	0	0	0	1	1	1	3	3	2	3	3	4
35	1	1	1	49	1	8	2	1	2	13	2	1	1	1	1	0	1	1	1	0	0	0	0	0	0	0	0	0	0	1	0	0	0	0	0	0	0	0	0	0	2	2	1	1	-99	2	2	2	3
46	1	1	1	43	2	8	2	1	3	11	2	2	2	2	1	1	1	1	1	0	0	0	0	0	0	1	0	0	0	0	0	0	0	0	1	0	0	0	0	0	3	3	2	3	3	3	3	3	3
54	1	0	1	41	3	9	2	1	5	17	2	1	1	1	1	1	1	0	0	0	0	0	0	0	0	0	0	0	0	0	0	0	0	0	1	1	0	0	0	0	2	2	-99	1	-99	1	1	2	2
59	1	0	1	44	2	8	2	1	2	9	2	2	2	2	1	1	1	1	1	0	1	0	0	0	0	0	1	0	0	1	1	1	0	0	1	0	0	0	0	0	3	2	3	2	3	1	3	2	2
79	1	1	1	50	3	9	2	1	2	12	2	2	2	2	1	1	1	0	1	0	1	0	0	0	0	0	0	0	1	0	0	0	0	0	1	1	0	0	0	0	2	1	1	1	4	1	1	1	2
28	2	0	1	42	1	5	2	1	2	9	2	2	2	2	1	1	1	1	1	0	0	0	0	0	0	0	0	1	1	1	1	0	1	0	1	1	1	1	1	0	3	2	2	3	3	3	3	3	3
20	-99	-99	1	35	3	8	2	1	2	9	2	2	2	2	1	1	1	1	0	0	0	0	1	0	0	0	0	0	0	1	1	0	0	0	1	0	0	0	0	0	3	3	3	3	-99	3	3	3	3
18	1	0	1	38	3	8	2	1	2	6	2	2	2	2	1	1	1	1	1	0	0	0	0	0	1	1	1	1	0	1	1	1	1	0	1	0	0	0	0	0	3	3	3	3	4	4	4	4	4
104	1	1	1	27	3	8	2	1	3	8	2	1	1	1	3	1	1	1	0	0	0	0	1	0	0	0	0	0	1	0	0	0	0	0	0	0	0	0	0	0	2	1	1	1	1	3	2	4	2
16	2	0	1	36	3	9	2	1	2	9	2	1	1	1	1	1	1	1	1	0	1	0	1	1	0	0	0	0	0	1	1	0	0	0	1	0	0	0	0	0	1	1	1	1	4	2	1	1	1
58	1	1	1	30	2	8	3	1	2	8	2	1	1	1	1	1	1	1	1	0	0	0	0	0	0	0	0	0	0	0	0	0	0	0	1	0	0	0	0	0	3	4	2	2	-99	1	3	4	4
80	1	1	1	36	1	6	3	1	2	12	2	1	1	1	1	1	1	1	0	1	0	0	1	0	0	0	0	0	0	0	0	0	0	0	1	0	0	0	0	0	1	1	1	1	1	1	1	1	2
5	-99	-99	2	42	3	9	3	1	2	3	2	2	2	2	1	1	1	1	1	0	0	0	1	0	0	0	0	0	0	0	0	0	0	0	1	1	0	0	0	0	1	1	2	2	3	1	1	2	3
6	-99	-99	2	48	3	6	3	1	2	5	2	2	2	2	1	0	1	1	1	0	0	0	1	0	0	0	0	1	0	1	1	1	0	0	1	0	1	1	1	1	2	2	2	2	2	2	2	3	3
22	-99	-99	1	48	3	3	3	1	1	16	2	2	2	2	1	1	1	1	1	0	1	0	1	0	0	0	0	0	0	1	1	1	0	0	1	0	0	0	0	0	2	2	4	3	3	2	4	4	4
40	-99	-99	1	36	3	6	3	1	1	6	2	1	1	1	1	1	1	1	1	0	0	0	0	0	0	0	0	0	0	1	1	1	0	0	1	0	0	0	0	0	3	1	3	3	-99	2	2	3	3
48	-99	-99	2	52	3	7	3	1	1	9	2	4	2	2	1	1	1	1	0	0	0	0	0	0	0	0	0	0	0	1	1	0	0	1	0	0	0	0	0	0	3	2	2	-99	-99	3	3	3	3
56	-99	-99	1	40	3	8	3	1	2	8	2	2	2	2	1	1	1	1	1	0	0	0	1	1	0	0	0	0	0	0	0	0	0	0	0	0	0	0	0	0	2	3	3	2	2	3	3	2	4
94	-99	-99	1	35	3	9	3	1	2	4	2	2	2	2	1	1	1	1	1	1	0	0	1	1	0	0	1	0	1	1	1	0	1	1	1	0	0	0	0	0	1	2	1	1	2	1	1	1	3
43	1	1	1	39	3	8	3	1	1	10	2	1	1	1	1	1	1	0	1	1	0	0	0	0	0	0	0	0	0	1	1	1	0	0	1	0	0	0	0	0	1	1	1	4	1	1	1	2	2
68	1	1	1	52	3	6	3	1	1	17	2	2	2	2	1	0	1	0	0	0	1	0	1	1	0	0	0	0	1	1	1	1	0	0	1	1	1	0	0	0	2	1	2	2	2	2	2	2	1
99	1	0	1	42	4	7	3	1	2	13	2	1	1	1	1	1	1	1	1	0	0	0	0	0	0	0	0	0	0	0	0	0	0	0	1	0	0	0	0	0	2	3	2	2	2	3	2	3	3
96	2	0	1	43	6	6	3	1	3	10	2	2	4	2	1	1	1	1	1	0	0	0	1	0	0	0	1	0	0	1	1	1	0	0	1	0	0	0	0	0	1	2	3	2	2	2	2	4	2
71	-99	-99	1	38	1	4	3	1	1	9	2	1	1	1	1	1	1	1	1	0	0	0	0	0	0	0	0	0	0	0	0	0	0	0	1	0	0	0	0	0	2	3	3	3	3	4	4	3	4
62	2	0	1	31	1	4	4	2	3	4	2	2	2	2	1	1	1	1	0	0	0	0	0	0	0	0	0	0	0	1	1	1	1	0	1	0	0	0	0	0	2	2	1	1	2	2	2	2	3
4	1	1	2	2	3	9	4	2	-99	2	2	3	3	3	4	1	1	1	1	0	0	0	0	0	1	1	1	1	1	1	1	1	0	0	1	0	0	0	0	0	1	1	1	1	1	2	2	2	2
73	1	0	1	28	2	7	4	2	2	4	2	1	1	1	1	0	1	1	1	0	0	0	1	0	0	0	0	0	0	1	1	1	0	0	1	0	0	0	0	0	2	3	2	2	2	1	1	1	3
42	2	0	1	34	1	3	4	2	1	12	2	2	2	2	1	1	1	1	0	0	0	0	1	0	0	0	0	0	0	1	1	1	0	0	1	0	0	0	0	0	1	1	1	1	1	1	1	1	1
26	-99	-99	1	45	3	3	6	2	1	11	2	1	2	1	1	1	1	1	0	0	0	0	1	0	0	1	1	0	0	1	1	0	1	1	1	0	0	0	0	0	2	3	2	1	-99	4	4	4	4
57	-99	-99	1	45	3	7	6	2	2	15	2	1	1	1	1	1	1	0	1	1	0	0	0	0	0	0	0	-99	0	1	1	1	1	0	1	0	0	0	0	0	1	1	1	2	1	3	2	3	3
24	1	0	2	52	5	8	6	2	1	18	2	5	1	1	1	1	1	0	0	0	0	0	0	0	0	0	0	0	0	1	1	1	1	1	0	0	0	0	0	0	1	1	1	-99	-99	2	1	2	1
102	1	1	1	33	1	8	6	2	1	13	2	2	1	1	1	1	1	1	1	0	0	1	0	0	0	0	0	0	1	1	1	1	1	0	1	0	0	0	0	0	2	2	3	-99	-99	3	3	2	3
21	2	0	1	45	1	7	6	2	2	11	2	1	1	1	1	1	1	1	0	0	0	0	0	0	0	0	0	0	0	1	1	1	0	0	1	0	0	0	0	0	4	-99	3	-99	3	-99	2	3	3
53	1	1	1	30	1	8	7	#NULL!	1	5	2	1	1	1	1	1	1	1	1	0	0	0	0	0	1	0	0	1	1	1	0	1	1	1	0	0	0	0	0	0	3	3	3	3	3	3	3	4	4
23	-99	-99	1	33	3	9	7	#NULL!	3	7	2	2	2	2	3	1	1	1	1	0	0	0	1	0	0	0	1	0	1	0	0	0	0	0	1	1	1	1	0	0	3	2	3	4	3	3	3	3	4
29	-99	-99	1	41	3	8	7	#NULL!	3	11	2	2	2	2	1	1	1	1	0	0	0	0	1	0	0	0	0	0	1	0	1	0	0	0	1	0	0	0	0	0	3	3	2	2	-99	4	4	4	4
77	-99	-99	1	35	3	7	7	#NULL!	2	16	2	2	5	2	1	1	1	1	1	0	0	0	1	0	0	0	0	0	0	1	1	0	0	0	1	0	0	0	0	0	1	1	2	2	-99	3	2	2	3
95	-99	-99	1	47	3	6	7	#NULL!	4	16	2	2	5	2	1	1	1	1	1	0	0	0	1	0	1	0	0	1	0	1	0	0	0	0	1	0	0	0	0	0	4	4	-99	4	3	1	2	4	4
19	1	1	1	29	4	6	7	#NULL!	2	8	2	1	1	1	1	1	1	1	1	0	0	0	1	0	0	0	0	0	0	1	0	0	0	0	1	0	0	0	0	0	3	3	3	3	3	3	3	3	3
33	1	1	1	41	3	8	7	#NULL!	3	6	2	1	1	1	1	1	1	1	1	0	1	0	1	0	0	0	0	0	0	1	1	0	0	0	1	0	0	0	0	0	4	2	4	4	3	4	4	4	4
38	1	0	1	39	3	7	7	#NULL!	3	9	2	1	2	1	1	1	1	1	0	0	0	0	0	0	0	0	0	0	0	0	0	0	0	0	1	0	0	0	0	0	2	2	2	2	3	2	2	2	2
39	1	0	1	37	3	6	7	#NULL!	4	15	2	1	1	1	1	1	1	1	1	0	0	0	0	0	0	0	0	0	0	1	1	1	0	0	1	0	0	0	0	0	3	2	3	2	-99	2	3	3	3
41	1	1	1	31	1	3	7	#NULL!	3	11	2	2	2	2	2	1	1	1	1	1	0	0	1	0	1	0	0	0	1	1	1	1	1	0	1	0	0	0	0	0	3	2	3	3	3	3	3	3	3
65	1	0	1	37	3	9	7	#NULL!	3	7	2	2	5	2	1	1	1	1	1	0	0	0	0	0	0	0	0	0	1	0	1	1	0	0	1	1	1	1	0	0	3	3	3	3	3	3	3	3	3
67	1	0	1	25	1	1	7	#NULL!	2	2	2	2	2	2	1	1	1	1	1	1	0	0	0	0	0	0	0	0	0	1	1	1	0	0	0	0	0	0	0	0	3	3	2	2	-99	3	2	3	3
76	1	0	2	52	5	8	7	#NULL!	1	18	2	5	1	1	1	1	1	0	0	0	0	0	0	0	0	0	0	0	0	1	1	1	1	1	0	0	0	0	0	0	1	1	1	1	1	1	1	2	1
103	-99	-99	1	47	3	8	7	#NULL!	2	6	2	5	3	3	1	1	1	1	0	0	0	0	0	0	0	0	0	0	0	0	1	1	1	0	1	0	1	0	0	0	3	2	3	2	-99	3	3	4	2
17	1	1	1	42	3	6	7	#NULL!	1	12	2	2	2	2	1	1	1	1	1	0	0	0	1	0	0	0	0	0	0	1	1	1	0	0	0	0	0	0	0	0	1	1	1	2	3	3	3	1	3
60	2	1	2	58	3	5	8	#NULL!	2	7	2	2	2	2	3	1	1	1	1	1	0	0	0	0	0	0	0	0	0	1	1	1	0	0	1	0	0	0	0	0	3	3	3	2	2	4	3	4	4
11	4	1	2	48	3	6	8	#NULL!	1	15	2	3	3	3	1	1	1	1	0	0	0	0	1	1	0	0	0	0	0	1	1	0	0	0	1	1	0	0	0	0	2	2	2	2	2	1	2	1	2
75	-99	-99	1	38	3	7	9	#NULL!	5	16	2	1	1	1	1	1	1	1	1	0	0	0	1	1	0	1	1	0	0	1	1	1	1	0	1	0	0	0	0	0	3	3	4	3	-99	3	-99	3	-99
[truncated: 45 more columns]
